# Supplementary material for: Lipocalin-2 in preoperative cerebrospinal fluid is a biomarker for postoperative delirium after hip fracture surgery in older adults: a prospective cohort study
Source: Front Neurol. 2025 Sep 12;16:1653407. doi: 10.3389/fneur.2025.1653407 (PMC12465281; doi:10.3389/fneur.2025.1653407)
Supplement: Supplementary file 2 [file Table_2.XLSX]

## Sheet: Sheet1
	患者编号	脑脊液LCN-2	脑脊液IL-1	脑脊液IL-6	术前LCN-2	0术后LCN-2	术后LCN-2-术前LCN-2	患者编号	病历号	登记号	姓名	性别	年龄	身高	体重	BMI	ASA	受教育年限	股骨颈骨折	粗隆下/间骨折	是否发生谵妄	是否发生谵妄1	类型	MDAS	MMSE	ADL	匹兹堡睡眠	ACCI	术前1日睡眠	术前静息NRS	术前运动NRS	入院时收缩压	入病房舒张血压	脉搏	射血分数	术前活动耐量（好：1，尚可：2，差：3）	步行米数	是否使用助行工具	是否可爬楼	吸烟	是否有缺血性心脏病	是否有慢性阻塞性肺疾病	是否有高血压	是否有糖尿病	是否有过脑卒中	术前使用药物	是否使用β阻滞剂	钙离子通道阻滞剂	ACEI/ARB
403	1	2.0315337191808	0.256599	13.6906	72.9871	79.4823	6495.120008	1	773526		李荣萱	女	79	1.52	50	21.6413	III	2	是	否	否	0			26	90	28	5	3	1	6	150	78	80	68	2	1500	否	是	否	是	否	否	否	是	阿司匹林、立普妥、西酞普兰、佐匹克隆	否	否	否
403	2	1.3217524560768	5.77844	8.47886	81.4008		-81400.76933	2	773522	11359575	刘改霞	女	77	1.6	60	23.4375	II	3	是	否	否	0			25	100	12	3	5	3	5	151	90	85	65	2	1500	否	是	否	否	否	否	否	否	否	否	否	否
421	3	1.69157	14.1148	8.31743	105.149	117.508	12358.68257	3	773460	11358135	刘秀平	女	69	1.6	65	25.3906	III	6	否	是	否	0			25	95	15	3	6	6	7	110	60	83	71	2	2500	否	是	否	否	否	是	否	是	阿司匹林、硝苯地平、辛伐他汀	否	是	否
421	4	1.52801		7.64354	66.6483	55.7281	-10920.26703	4	773365	03293584	刘德才	男	66	1.65	62	22.7732	III	8	是	否	否	0			26	100	17	4	7	5	6	127	72	72	67	1	3000	否	是	是	否	否	否	否	否	尹大特罗格隆溴铵	否	否	否
322	5	1.2676403442688		20.9678	98.0242	88.2265	-89797.72359	5	773459	11353832	魏淑敏	女	75	1.65	65	23.8751	II	6	是	否	是	1	淡漠型	13	24	100	20	4	5	5	8	126	59	82	64	3	400	是	否	否	否	否	是	否	是	硝苯地平、阿司匹林、阿托伐他汀	否	是	否
421	6	1.42105	5.9291	12.4453	141.987			6	773606	00037149	刘进功	男	90	1.6	60	23.4375	III	12	是	否	否	0			25	100	12	7	8	2	4	140	57	68	60	3	100	是	否	是	否	否	是	否	是	替米沙坦、氨氯地平、阿托伐他汀、	否	是	是
421	7	2.52665		6.46432	87.8797	57.4481	-30431.58684	7	773679	11370008	杜大凤	女	82	1.6	57	22.2656	III	3	否	是	否	0			24	90	15	6	4	3	5	154	74	89	62	3	50	是	否	否	是	否	是	是	是	硝苯地平、替米沙坦、冠心病、氯吡格雷、普伐他汀、比索洛尔、尼可地美、曲美他嗪	是	是	是
421	8	1.1722	4.6234	9.49354	95.7594	241.914	146155.0859	8	773686	11367057	王桂馨	女	76	1.55	35	14.5682	II	2	是	否	否	0			26	70	17	5	5	3	5	125	61	89	63	3	100	是	否	否	否	否	否	否	否		否	否	否
421	9	1.10462	16.5253	47.4519	100.489	142.219	41729.6806	9	773595	11365920	许秀琴	女	76	1.6	65	25.3906	II	3	是	否	否	0			25	30	31	5	3	3	6	160	73	90	52	2	2000	是	否	否	否	否	否	否	否	二甲双胍、恩格列净、伏格列波糖	否	否	否
421	10	1.56378	3.31771	16.0659	81.1445	226.461	145316.8482	10	773849	11380332	张秀荣	女	72	1.63	70	26.3465	III	3	是	否	否	0			26	70	11	5	3	4	6	109	49	80	66	2	150	是	否	否	否	否	是	是	是	氨氯地平、厄贝沙坦、二甲双胍、达格列净、阿司匹林、阿托伐他汀	否	是	是
424	11	1.20271	5.42691	18.9486	121.109	89.8759	-31232.96872	11	773969	11387103	尹大发	男	80	1.78	70	22.0932	III	12	否	是	否	0			26	95	22	6	3	3	6	128	62	100	68	2	1000	否	是	是	是	是	是	是	否	美托洛尔、氯吡格雷、阿托伐他汀、二甲双胍	是	否	否
424	12	0.950621	1.25873	14.4286	51.4702	342.072	290601.9329	12	773960	03677314	芦佩华	女	75	1.64	58	21.5645	II	7	是	否	否	0			26	100	19	3	8	2	8	155	78	69	74	1	1500	否	是	否	否	否	是	否	否	施慧达、他汀	否	是	否
424	13	0.954304	8.89202	15.0512	104.455	57.9251	-46529.57933	13	10063482	06601631	聂士亮	男	74	1.6	70	27.3438	II	4	否	是	否	0			24	95	11	6	3	2	4	162	61	87	62	2	250	是	否	否	否	否	是	否	是	拜新同、波立维、立普妥	否	是	否
424	14	0.928586	9.04268	13.2525	56.2859	75.9205	19634.66977	14	773867	11382802	韩荣芹	女	80	1.45	60	28.5375	II	3	否	是	否	0			25	100	14	4	3	4	6	118	59	79	63	2	1500	否	否	否	否	是	是	否	否	氨氯地平、止咳化痰药	否	是	否
424	15	1.0842	2.71508	26.9738	69.1227	80.8186	11695.84324	15	773874	09787303	安春保	男	67	1.74	82.5	27.2493	II	12	是	否	否	0			25	100	12	2	7	1	5	148	66	86	67	1	3500	否	是	是	否	否	是	否	否	施慧达	否	是	否
424	16	1.22998	5.02516	14.0596	50.1702	53.4319	3261.643738	16	773958	04435102	高艳珍	女	77	1.55	72	29.9688	III	2	否	是	否	0			27	100	20	5	5	2	5	124	60	80	71	1	1500	否	是	否	否	否	是	否	是	络活喜、利格列汀、瑞舒伐他汀	否	是	否
424	17	0.920809	8.38983	12.1917	103.211	126.015	22804.82776	17	773868	11382287	郝素华	女	81	1.56	60	24.6548	II	5	是	否	否	0			25	100	6	5	8	1	3	125	52	82	56	2	250	否	否	否	否	否	否	是	否	无	否	否	否
322	18	1.0451022430592	20.7437	16.6697	74.5653	81.6455	-12919.79487	18	774012	11389503	高桂华	女	79	1.5	65	28.8889	II	5	否	是	是	1	淡漠型	9	25	100	10	4	7	3	5	115	50	85	70	3	800	是	否	否	否	否	是	否	是	缬沙坦、就按、阿司匹林、阿托伐他汀	否	否	是
426	19	0.864543	20.9446	16.7808	55.0228			19	774107	11394557	张秀芹	女	70	1.6	60	23.4375	II	7	否	是	否	0			26	100	4	3	7	1	6	128	57	85	65	2	1000	否	是	否	否	否	否	否	否	否	否	否	否
426	20	1.27709	21.3463	19.5712	63.7941	190.15	126355.8219	20	575244	04359490	张华敏	女	82	1.5	38	16.8889	III	3	是	否	否	0			26	20	28	5	3	3	4	128	69	91	65	3	20	是	否	否	是	否	是	否	否	氨氯地平、单硝酸is韩立、来氟米特	否	是	否
426	21	2.37289		10.5425	52.2108	175.063	122852.1802	21	774099	1139526	韩春清	女	98	1.6	60	23.4375	II	2	是	否	否	0			25	85	18	5	7	3	4	136	79	85	64	2	30	是	是	否	否	否	否	否	否	否	否	否	否
322	22	1.0412712635392	19.7895	13.8186	81.6651	161.905	80239.45692	22	774094	11392434	张桂云	女	69	1.6	50	19.5312	III	5	是	否	是	1	躁动型	14	25	100	7	4	7	1	4	152	83	85	69	3	700	否	是	否	否	否	是	否	是	阿司匹林、普伐他汀、氯沙坦氢氯噻嗪	否	是	是
426	23	0.987577		8.57535	90.2782	166.762	76483.7483	23	676323	06763755	张桂芬	女	82	1.5	42	18.6667	III	3	是	否	否	0			26	100	15	8	3	3	4	116	58	77	63	2	1500	是	是	否	否	否	否	是	否	糖适平、氯吡格雷、阿托伐他汀	否	否	否
426	24	1.63284	11.0514	14.7053	122.208	132.399	10191.03531	24	774104	11393446	李念英	女	81	1.56	50	20.5457	III	4	是	否	否	0			26	100	14	6	7	4	7	146	80	71	66	1	7000	否	是	否	是	否	是	是	否	硝苯地平、二甲双胍	否	是	否
426	25	1.45562	9.99684	16.9192	64.1816	125.095	60913.22821	25	717569	07556272	胡翠荣	女	69	1.6	50	19.5312	II	5	是	否	否	0			25	100	10	3	4	2	4	138	59	72	65	2	500	是	否	否	否	否	否	否	否	否	否	否	否
426	26	1.21779		12.7565	79.5855	92.1144	12528.89017	26	774153	06377095	何慧君	女	71	1.63	49	18.4425	II	4	是	否	否	0			27	100	9	4	6	2	5	115	48	78	74	1	2500	否	是	否	否	否	否	是	否	利格列汀、格列齐特、瑞舒伐他汀、优甲乐	否	否	否
426	27	1.4624946311552	4.97494	14.318	223.916	236.408	12491.36687	27	756174	10131685	宋玉凤	女	85	1.62	70	26.6728	II	3	是	否	否	0			25	80	19	5	3	2	7	164	70	90	72	3	25	是	否	是	否	否	是	否	否	络活喜、雷公藤、黛力新	否	是	否
426	28	1.06386	23.3049	8.38661	104.814	123.486	18672.2528	28	774205	11404595	陈秀兰	女	81	1.65	65	23.8751	III	2	否	是	否	0			27	100	6	5	7	2	4	156	76	63	68	3	200	否	否	否	否	否	是	否	否	氨氯地平、坎地沙坦酯、普伐他汀	否	是	是
426	29	1.11367	17.5297	17.282	64.7976	68.2802	3482.612864	29	774192	11401937	朱莉	女	90	1.65	42.5	15.6107	II	3	是	否	否	0			24	70	15	5	7	3	4	148	69	88	70	3	15	是	否	是	否	是	是	否	否	氯沙坦钾氨氯塞秦	否	是	是
322	30	1.7791	12.0056	17.3489	43.8487	62.6584	18809.75709	30	774151	11399234	江红	女	73	1.68	60	21.2585	II	4	是	否	是	1	淡漠型	24	25	90	17	4	3	1	5	209	67	90	66	3	20	是	否	否	否	否	是	是	否	美多芭、阿卡波糖、甲钴胺、	否	否	否
322	31	3.29555	21.7481	21.8312	87.6434	94.3407	-23302.75993	31	774212	11403481	沈光洋	女	77	1.5	45	20	III	6	是	否	是	1	躁动型	10	26	100	18	5	4	3	6	128	55	96	58	1	2000	否	是	否	否	否	否	是	否	拜糖平、二甲双胍、阿司匹林、他汀	否	否	否
426	32	1.4899	26.5189	25.4287	60.6095	131.471	70861.95196	32	775307	11470823	秦义	女	76	1.7	70	24.2215	III	14	是	否	否	0			26	100	18	5	5	3	8	164	81	84	61	2	1000	否	是	否	是	否	是	是	否	阿司匹林、匹伐他汀、硝苯地平、阿卡波糖、二甲双胍	否	是	否
426	33	1.0258	11.7545	12.33	42.7497	187.661	144910.9591	33	775233	05650116	艾淑云	女	75	1.62	70	26.6728	III	5	是	否	否	0			25	90	21	5	4	3	6	152	75	81	66	3	100	是	否	否	是	否	是	是	否		否	否	是
428	34	1.7514898173952	14.4161	28.2191	121.792	157.161	35368.36484	34	775234	11226825	杨淑香	女	77	1.6	45	17.5781	III	2	否	否	否	0			26	100	10	5	4	4	6	122	47	73	57	3	300	是	否	是	是	否	是	是	否		是	否	是
428	35	1.16883	2.56442	9.42436	85.4178	78.8285	-6589.279994	35	775320	11470979	王景来	男	88	1.73	80	26.7299	II	6	是	否	否	0			25	85	13	5	7	3	8	178	86	82	57	3	200	是	否	否	否	否	是	是	否		是	否	是
428	36	1.57107	24.3093	8.87089	69.7196	77.9306	8210.989988	36	775316	10906492	谷红格	女	85	1.6	80	31.25	III	3	否	是	否	0			25	70	20	6	3	3	5	160	75	80	73	3	20	否	否	否	是	否	是	否	是		是	是	是
428	37	2.50801	17.9817	19.2253	178.174	226.461	48287.8749	37	775311	11472492	焦永强	男	75	1.68	67	23.7387	II	4	否	是	否	0			26	100	11	3	3	4	6	121	61	75	64	1	3000	否	是	否	否	否	否	否	否		否	否	否
428	38	0.903929	50.5236	13.8751	33.8455	176.003	142157.6186	38	775231	11467097	陈继奎	男	74	1.7	85	29.4118	II	2	否	是	否	0			26	100	16	4	4	3	6	129	51	82	62	3	500	否	是	是	否	否	是	否	是		否	是	否
428	39	1.3018	19.438	14.3133	47.9118	42.1596	-5752.193894	39	775396	11477859	闫国庆	男	71	1.7	54	18.6851	III	3	否	是	否	0			24	100	13	6	7	2	4	113	60	69	63	1	1000	否	是	是	是	是	是	否	是		否	是	是
428	40	1.26232	10.3484	10.4852	66.2824	55.2788	-11003.56777	40	775355	03754962	唐大玉	女	89	1.5	40	17.7778	III	4	否	否	否	0			26	100	16	6	7	1	3	118	49	88	72	2	1000	否	是	否	否	否	否	否	否		否	否	否
428	41	0.944183	19.1367	20.9318	69.3293	66.0802	-3249.094566	41	775394	11478694	刘根明	女	65	1.58	54	21.6311	II	3	是	否	否	0			26	100	14	3	7	2	3	141	87	76	62	1	1500	否	是	否	否	否	是	否	否		否	是	否
428	42	1.8556593427328	14.3157	17.9569	59.2487	60.6073	1358.567232	42	775438	11482688	原彩云	女	70	1.6	75	29.2969	II	4	是	否	否	0			26	100	21	4	7	3	7	130	61	78	69	1	2000	否	是	否	否	否	是	否	否		否	是	否
505	43	2.9573481030528	15.9227	21.1624	84.365	133.036	48671.47861	43	775440	11482651	张淑娟	女	88	1.55	67.5	28.0957	II	1	否	是	否	0			24	70	10	4	6	3	5	156	72	80	69	3	30	是	否	否	否	否	是	否	否		否	否	是
505	44	3.31409	3.0164	26.9277	90.3018	179.316	89013.99087	44	775399	11477945	曹焕兰	女	75	1.6	60	23.4375	II	3	是	否	否	0			26	100	14	5	6	3	4	121	61	69	53	2	60	否	否	是	是	否	是	否	否		否	否	否
505	45	1.01574	8.28939	13.8982	97.8715	74.484	-23387.43619	45	775397	1147727	郑德玉	男	71	1.73	80	26.7299	II	5	否	是	否	0			25	100	21	6	7	1	3	164	69	112	61	1	1000	否	是	是	否	是	否	是	否		否	否	否
505	46	2.2954463801728		13.6425	52.3456	102.081	49735.02249	46	423978	00607476	王瑞霞	女	92	1.6	41	16.0156	III	3	是	否	否	0			25	45	20	5	8	1	4	106	44	80	71	3	10	是	否	否	是	否	是	否	否		否	否	是
505	47	1.47197	47.5606	17.0806	58.5918	65.143	6551.192265	47	775502	11485243	邹德芳	女	65	1.59	55	21.7555	II	4	是	否	否	0			26	100	15	3	4	1	3	129	74	89	73	1	2500	否	是	否	否	否	否	否	否		否	否	否
324	48	1.2915491169152	11.0514	14.7369	102.262	199.048	-63214.04389	48	775562	11489948	张术荣	女	74	1.45	41	19.5006	II	5	否	是	是	1	躁动型	9	24	100	16	3	7	3	6	135	76	77	68	1	1500	否	是	否	否	否	否	否	否		否	否	否
505	49	1.83632		10.5653	94.6224	80.9824	-13640.06696	49	775563	11488858	张广芝	女	80	1.58	72	28.8415	II	4	否	是	否	0			25	90	8	4	6	1	4	135	55	81	68	2	500	是	否	否	否	否	是	否	否		否	是	否
505	50	1.8249563077632	14.6672	12.307	51.4926	44.0308	-7461.8584	50	775566	11490276	琚淑仿	女	86	1.5	60	26.6667	II	3	是	否	否	0			25	100	31	4	7	1	3	138	59	80	64	2	1500	否	否	否	否	否	是	否	否		是	是	否
505	51	2.24486	21.497	17.1959				51	775567	05686067	张素君	女	66	1.6	70	27.3438	II	5	否	是	否	0			26	100	12	2	6	3	7	127	67	71	68	1	2500	否	是	否	否	否	否	否	否		否	否	否
505	52	1.73158	20.4424	17.7494	288.75	144.419	-144331.5519	52	775499	03982173	芦淑珍	女	74	1.6	53	20.7031	II	4	是	否	否	0			26	100	10	4	3	3	7	118	59	73	69	1	2500	否	是	否	否	否	是	是	否		否	是	否
506	53	2.0660705370112	23.0036	19.4328				53	775561	11488020	李玉霞	女	84	1.58	45	18.026	II	6	否	是	否	0			27	100	6	4	8	1	7	132	65	76	63	1	1500	否	是	否	否	否	否	否	否		否	否	否
506	54	2.56892	13.0602	16.6194	100.275	151.611	51336.47539	54	775564	11489320	杨旭	男	76	1.7	75	25.9516	II	6	是	否	否	0			26	95	11	3	4	3	6	107	51	80	66	2	500	是	否	否	否	否	否	否	否		否	否	否
506	55	0.869011	19.1367	20.7704	119.597	94.3035	-25293.88918	55	775500	11486624	崔惠平	女	78	1.64	60	22.3081	II	3	是	否	否	0			26	100	5	3	6	3	6	156	97	80	71	1	2500	否	是	否	否	否	是	否	否		否	是	否
506	56	1.935	45.9536	13.7137	76.9397	52.1154	-24824.30461	56	775568	11490462	石志敏	女	75	1.6	65	25.3906	III	5	是	否	否	0			26	90	32	5	6	2	5	139	55	81	70	2	100	是	否	否	是	否	是	是	否		否	是	是
324	57	1.8909	17.5799	21.8458	150.404	166.882	-83521.91058	57	736415	09116442	王桂兰	女	79	1.58	46	18.4265	II	4	是	否	是	1	混合型	17	26	100	12	4	8	3	5	150	81	85	64	3	350	是	否	否	否	否	否	是	否		否	否	否
506	58	1.4482279573888	28.6783	9.30905	72.5492	63.4323	-9116.818767	58	775599	11492270	李炳均	男	78	1.7	70	24.2215	II	7	是	否	否	0			24	100	26	6	3	3	5	163	96	96	63	3	20	否	否	否	否	是	是	是	是		是	是	是
506	59	1.4837302443008	14.2152	13.5984	46.4842	56.6273	10143.04876	59	775651	11497608	张振忠	男	92	1.7	56	19.3772	III	12	否	是	否	0			26	100	20	7	3	4	7	126	57	73	57	1	500	否	是	是	否	否	是	是	否		否	否	是
506	60	1.12226	20.8441	35.2296	97.6814	84.6762	-13005.1809	60	775656	11496162	黄淑廉	女	86	1.5	40	17.7778	II	9	否	是	否	0			26	95	10	5	4	3	7	135	70	66	60	3	200	是	否	否	是	否	是	否	否		是	否	否
506	61	0.87353	21.8987	54.7392	71.6969	180.534	108837.2612	61	775672	11499435	徐文海	男	68	1.65	60	22.0386	II	3	否	是	否	0			27	100	14	3	5	3	5	101	54	84	68	1	3000	否	否	否	否	否	是	否	否		否	否	是
506	62	1.11558	34.4535	31.9088	63.8396	86.6257	22786.04191	62	775654	114954303	李新菊	女	74	1.45	32	15.22	II	4	否	是	否	0			26	85	20	5	5	3	4	137	52	76	65	3	20	是	否	否	否	否	是	否	是		否	否	是
506	63	1.1809	13.9641	11.177	60.6095			63	775598	11492594	马素芝	女	70	1.6	60	23.4375	II	3	是	否	否	0			25	100	13	3	3	3	4	134	60	76	69	1	3000	否	是	否	否	否	否	否	否		否	否	否
510	64	1.38268	43.0409	22.915	71.6509	118.563	46912.56559	64	775602	00816232	高福荣	女	67	1.58	48	19.2277	II	6	是	否	否	0			27	100	6	3	6	1	4	121	61	76	67	1	3000	否	是	否	否	否	否	否	否		否	否	否
510	65	1.16641	20.342	10.1392	91.6452	139.235	47590.30744	65	775604	11491367	姜培英	女	72	1.62	55	20.9572	II	5	是	否	否	0			25	95	17	6	7	3	4	135	72	69	67	1	1500	否	是	否	是	否	是	是	是		否	是	否
510	66	0.876696	11.7545	12.8143	65.8481	70.1632	4315.070096	66	775653	09433920	刘淑芹	女	66	1.53	60	25.6312	II	3	是	否	否	0			26	100	8	2	3	1	3	145	66	83	68	1	4000	否	是	否	否	否	否	否	否		否	否	否
324	67	2.3693478725632	31.591	19.4121	65.5981	70.0754	-5522.65443	67	775775	05006936	田英然	女	91	1.62	50	19.052	II	3	否	是	是	1	淡漠型	15	25	65	31	4	3	3	7	104	47	80	63	3	15	否	否	否	否	否	否	否	否		否	否	否
510	68	1.76593	14.9685	10.9464	78.4937	30.7266	-47767.11179	68	10024272	04453260	张晓春	男	71	1.78	75	23.6713	II	6	是	否	否	0			26	100	4	5	3	3	4	126	68	88	71	1	4000	否	是	否	否	否	是	否	是		否	是	否
510	69	1.45613			63.0878	127.11	64021.93584	69	775833	11505382	罗贵荣	男	91	1.64	68	25.2826	III	4	是	否	否	0			24	75	9	7	3	3	4	146	63	80	56	2	50	是	否	否	是	否	是	是	是		是	是	是
510	70		13.713	19.3636	70.2709	79.455	9184.111462	70	775837	11508419	张立福	男	70	1.75	73	23.8367	II	3	是	否	否	0			25	100	20	4	3	1	3	132	63	84	67	1	4000	否	是	是	否	否	否	否	否		否	否	否
510	71	1.2476	0.804628	28.5419	64.2272			71	775777	11502914	付桂琴	女	68	1.62	65	24.7676	II	5	否	是	否	0			26	100	10	3	6	2	4	120	61	86	56	1	3000	否	是	否	否	否	否	是	是		否	否	否
510	72	1.15197	12.2567	6.58785	100.036	145.623	45586.93166	72	775826	11505932	朱从利	女	70	1.78	61	19.2526	II	4	是	否	否	0			26	100	6	3	8	1	5	115	57	74	68	1	3500	否	是	否	否	否	否	否	否		否	否	否
510	73	1.00153	36.2112	21.9695	69.5129	81.6105	12097.57221	73	775829	09748787	刘雅珍	女	88	1.55	30	12.487	II	3	是	否	否	0			24	100	9	4	3	1	3	151	84	87	72	2	50	否	否	否	否	否	否	否	否		否	否	否
512	74	2.02368	26.4687	23.3301	449.699	556.875	107176.6477	74	775828	11511002	张新从	女	75	1.6	75	29.2969	II	6	否	是	否	0			26	70	12	3	7	3	5	159	74	77	67	2	150	是	是	否	否	否	否	否	否		否	否	否
512	75	1.37162	12.8593	10.7158	63.7029	71.1872	7484.338342	75	775832	11506861	李爱荣	女	85	1.56	70	28.764	II	4	否	是	否	0			26	90	16	6	3	1	5	154	55	75	65	2	800	是	否	否	否	否	是	是	否		是	否	是
512	76	1.15101	19.9402	21.1624	143.236	118.792	-24444.347	76	775928	11513931	甄富坤	男	88	1.7	60	20.7612	II	3	否	是	否	0			24	65	9	5	8	1	6	187	87	98	60	2	200	是	否	是	否	否	是	否	是		否	否	是
512	77	1.36911	28.2766	23.2379	79.1904			77	775922	11514115	李秀兰	女	78	1.58	62.5	25.0361	II	5	否	是	否	0			27	100	10	4	7	3	5	112	56	71	65	1	2000	否	是	否	否	否	是	否	否		否	否	是
512	78	1.14285	13.713	18.7179	72.5031	106.263	33760.30797	78	775931	07967562	郭宝俭	男	69	1.65	55	20.202	III	3	否	是	否	0			24	100	11	4	3	4	7	135	85	78	60	1	1000	否	是	否	是	否	是	否	是		否	否	是
324	79	3.54187	4.52297	21.2001	101.941	104.197	-47744.0877	79	776037	11520555	候文	女	89	1.62	60	22.8624	II	1	是	否	是	1	躁动型	18	24	65	20	4	2	4	8	176	92	97	64	2	400	是	否	否	是	否	否	否	否		否	否	否
512	80	1.22169	16.9271	12.8374	89.3839	86.6807	-2703.209889	80	775930	09318143	王大雪	男	66	1.7	65	22.4913	II	5	否	是	否	0			25	100	18	2	3	3	7	160	78	97	72	1	3000	否	是	是	否	否	否	否	否		否	否	否
512	81	1.02253	32.1936	17.242	111.209	226.143	114934.0483	81	775923	11512665	史彩霞	女	69	1.47	43	19.8991	II	3	是	否	否	0			26	100	12	2	7	3	5	121	55	78	68	1	4000	否	是	否	否	否	否	否	否		否	否	否
512	82	1.86525	11.2523	15.6047	96.5893	123.859	27270.04119	82	776033	11518128	付凤荣	女	78	1.6	75	29.2969	III	4	否	是	否	0			25	100	6	5	8	3	4	133	54	86	61	2	250	否	否	否	否	否	是	否	是		否	是	否
515	83	1.41194	38.5714	9.12456	172.698	231.791	59093.63123	83	776031	00299788	马如璋	女	90	1.5	58	25.7778	II	3	否	是	否	0			24	95	12	5	6	1	4	152	89	83	65	3	10	是	否	否	否	否	是	否	否		是	否	否
515	84	2.5225624379392	19.4882	17.6571	69.467	102.641	33173.85087	84	775926	11514561	刘凤英	女	71	1.58	60	24.0346	II	5	是	否	否	0			25	100	8	3	2	4	7	151	70	74	64	1	3000	否	否	否	否	否	是	否	否		否	否	是
515	85	0.986663	18.2328	14.0366	43.4374	50.0401	6602.661109	85	775927	11513199	宋燕惠	女	79	1.53	56	23.9224	II	8	否	是	否	0			24	100	19	4	3	3	6	132	80	82	63	2	200	否	否	否	否	否	是	否	是		否	是	否
515	86	1.58462	11.1519	31.7474	50.2374	179.285	129047.9135	86	776234	11533221	王桂彩	男	69	1.76	80	25.8264	II	6	是	否	否	0			27	100	8	3	4	1	4	128	64	78	63	1	4000	否	是	是	否	是	否	否	否		否	否	否
329	87	2.75726	10.5492	18.7641	99.7916	101.661	-18130.93396	87	776153	11529320	鲁士杰	男	80	1.72	67	22.6474	III	2	否	是	是	1	混合型	19	24	80	3	6	7	3	4	115	65	100	61	2	250	是	否	否	否	否	是	是	是		是	否	是
515	88	2.05685	2.66486	18.5104	54.5722	59.4111	4838.94436	88	776184	11528059	白雅丽	女	68	1.66	60	21.7738	II	7	是	否	否	0			26	100	20	2	3	3	7	129	70	77	69	1	3000	否	是	是	否	否	否	否	否		否	否	否
515	89	1.05397	63.3294	21.5314	121.524	282.587	161063.4178	89	776160	11526472	张丽英	女	69	1.5	50	22.2222	II	7	是	否	否	0			26	100	16	3	4	3	5	166	85	67	64	1	2500	否	是	否	否	否	否	否	否		否	否	否
515	90	1.35057	13.5122	17.2882	77.5656			90	776236	11526472	李桂荣	女	69	1.62	50	19.052	II	4	否	是	否	0			26	100	22	3	3	1	4	117	71	101	71	1	2500	否	是	否	否	否	否	是	否		否	否	否
515	91	0.908463		11.6537	104.383	214.178	109794.7623	91	776162	11529643	刘会英	女	73	1.58	56	22.4323	II	2	是	否	否	0			26	100	9	3	5	3	5	155	71	96	58	1	2500	否	是	否	否	否	否	否	否		否	否	否
515	92	1.04362	6.12997	20.4245	56.1053	69.7054	13600.14233	92	776158	11531737	荣式升	女	94	1.56	45	18.4911	II	4	否	是	否	0			25	80	12	5	7	1	4	121	74	93	71	2	50	否	是	否	否	是	否	否	否		否	否	否
515	93	1.66875	19.4882	32.4392	88.185	97.974	9789.006964	93	776239	02928498	宋健人	男	87	1.68	61	21.6128	II	5	否	是	否	0			26	90	15	6	3	4	8	144	68	68	66	1	1500	是	是	否	是	否	是	否	否		否	是	否
522	94	1.3666	25.2132	67.2383	72.2727	225.189	152915.9393	94	776165	02727526	王灵芝	女	80	1.59	50	19.7777	II	4	是	否	否	0			26	100	12	5	7	1	3	133	72	71	66	1	2500	否	是	否	否	否	是	是	否		否	否	是
329	95	2.29685	26.2678	28.3708	99.7122	213.611	43898.98833	95	776288	03008526	邵博艳	女	85	1.6	50	19.5312	III	4	否	是	是	1	混合型	21	23	20	16	8	7	1	3	154	59	76	68	2	200	否	是	否	否	否	否	是	否		否	是	否
522	96	1.33809	23.556	25.8668	90.2312		-90231.15298	96	776285	11529461	周淑珍6	女	75	1.6	50	19.5312	III	5	否	是	否	0			25	100	15	6	5	3	5	153	82	99	65	3	50	是	否	否	是	否	是	否	是		否	是	否
522	97	1.76917	40.2287	36.7747	81.1678	79.7003	-1467.542284	97	776289	11536442	谢安	男	87	1.7	60	20.7612	II	6	否	是	否	0			25	85	28	5	3	3	4	156	71	75	64	2	1000	是	否	否	否	否	是	是	否		否	是	否
522	98	1.0842	55.5957	18.9255	60.3145	78.1754	17860.86547	98	776359	05864932	宋秋兰	女	66	1.55	45	18.7305	II	7	否	是	否	0			25	100	29	2	7	4	6	99	47	86	63	2	400	是	否	否	否	否	否	否	否		否	否	否
329	99	1.22315	50.0214	16.7578	109.878	88.1115	-51766.6828	99	776361	11533975	周淑珍10	女	84	1.62	52	19.8141	II	3	是	否	是	1	躁动型	14	24	100	7	6	8	1	5	148	63	106	64	3	20	是	否	否	否	否	否	否	否		否	否	否
522	100	1.29289	38.7723	18.7641	76.4996	72.3206	-4178.94864	100	776287	11535498	毛全美	女	87	1.59	45	17.7999	II	4	是	否	否	0			26	100	12	4	3	1	3	131	68	87	66	2	500	是	是	否	否	否	否	否	否		否	否	否
522	101	2.08927	9.99684	63.5255	82.2866	197.592	115305.1826	101	776293	11542892	刘旺	男	90	1.7	80	27.6817	II	3	否	是	否	0			25	100	6	4	7	3	5	121	74	90	63	2	200	是	否	否	否	否	是	否	否		否	是	否
522	102	1.12848	11.403	20.632	70.4777			102	776286	11528797	袁崇伦	男	84	1.72	60	20.2812	III	15	是	否	否	0			26	60	24	6	6	2	4	130	88	76	63	3	20	否	否	是	是	是	否	否	否		否	否	否
522	103	0.941886	-16.117	22.1079	43.8592	47.7613	3902.027076	103	776422	11549707	鞠玉珍	女	83	1.6	60	23.4375	II	5	否	是	否	0			24	100	10	4	7	1	3	112	53	87	64	2	200	是	否	否	否	否	是	否	否		否	否	是
522	104	1.92848	12.1563	75.2405	43.0602	95.9421	52881.90043	104	776421	11550308	张俊民	男	86	1.65	60.4	22.1855	II	10	是	否	否	0			26	100	7	4	8	2	3	131	42	72	66	1	2000	是	否	否	否	否	否	否	否		否	否	否
522	105	1.5182	21.2961	24.4832	139.146	255.653	116506.1392	105	776486	11556700	张德旺	男	68	1.65	45	16.5289	II	4	否	是	否	0			27	100	15	4	7	4	8	142	71	99	68	2	800	是	是	是	是	否	是	否	否		否	是	否
524	106	1.02113	11.2021	18.3951	294.366	348.286	53920.97741	106	745329	09433955	尚学敏	女	79	1.45	47	22.3543	II	6	是	否	否	0			26	100	23	3	3	2	4	122	60	80	61	1	2500	否	是	否	否	否	是	否	否		否	否	是
524	107	1.35758	26.2176	26.3973	59.634	57.7396	-1894.444201	107	776458	11553842	郭方睿	女	76	1.53	50	21.3593	II	9	是	否	否	0			27	100	13	4	1	2	5	134	72	66	57	1	2000	否	是	否	否	否	否	是	否		否	否	否
524	108	0.903929	18.6345	19.5943	153.892	263.948	110056.0565	108	776484	11557666	尹淑玲	女	76	1.5	60	26.6667	II	5	是	否	否	0			26	100	9	4	7	2	4	165	55	77	62	1	2500	否	是	否	否	否	是	否	否		否	否	是
524	109	0.878053	11.0012	19.7326	588.059	880.081	292021.8525	109	749612	09434616	安珩	女	95	1.58	49	19.6283	II	5	否	是	否	0			26	90	16	5	3	3	7	120	55	90	62	3	20	是	否	否	否	否	否	否	否		是	否	否
524	110	1.31767		10.6535	72.2727	79.346	7073.366567	110	776459	11554746	刘淑贤	女	71	1.65	74	27.1809	III	3	是	否	否	0			23	100	16	6	7	1	4	145	73	98	60	3	50	是	是	否	否	否	是	是	是		否	是	是
524	111	0.892561	9.19333	22.4308	78.4705	190.027	111556.351	111	776483	11556745	黄爱玲	女	84	1.62	60	22.8624	II	5	是	否	否	0			25	100	20	4	6	1	5	136	61	82	61	2	1000	是	是	否	否	否	是	否	否		是	是	否
524	112	2.53059	7.53611	13.068	145.613			112	776456	11547002	王霞	女	81	1.58	55	22.0317	III	2	是	否	否	0			26	90	25	7	6	3	5	175	63	84	71	1	1000	否	否	否	否	否	是	否	否		否	是	否
524	113	1.01552	16.8768	10.1162	61.8591	70.1632	8304.096799	113	776866	11578072	李金环	女	76	1.49	45	20.2694	II	3	是	否	否	0			26	100	4	4	3	3	5	153	88	90	73	2	1000	否	是	否	否	否	是	是	否		否	是	否
329	114	3.2382919955328	1.7107	19.2568	114.378	119.849	5470.907904	114	776889	07083770	陈雅	女	88	1.58	60	24.0346	II	5	是	否	是	1	混合型	20	24	100	20	6	8	1	7	133	79	101	59	3	5	是	否	否	否	否	是	是	是		否	是	是
524	115	2.26691	19.1367	8.87089	74.8801	178.585	103705.3416	115	20036361	11514171	李海卿	女	88	1.55	52.5	21.8522	II	4	是	否	否	0			26	85	16	5	3	3	5	171	93	92	66	2	200	是	否	否	否	否	否	否	是		否	否	否
525	116	2.15793	28.4774	15.0051	78.7955	96.9992	18203.68937	116	776849	05893836	张玉凤	女	66	1.64	80	29.7442	II	5	是	否	否	0			26	100	21	3	7	2	3	149	72	75	70	1	4000	否	是	否	否	否	是	否	否		否	是	否
526	117	1.91852	40.982	16.2043	62.5642	90.4281	27863.85289	117	776894	11579059	张玉梅	女	69	1.55	60	24.974	II	6	是	否	否	0			26	100	16	4	7	2	4	146	52	84	67	1	2500	否	是	否	否	否	是	是	否		否	否	否
329	118	2.50921	23.0538	17.8562	113.731	120.599		118	776864	11577747	王林芝	女	85	1.5	70	31.1111	III	4	否	是	是	1	躁动型	17	24	75	20	4	7	3	6	120	60	80		3	100	是	否	是	否	否	是	否	否		是	是	否
526	119	2.50847	15.069	10.1623	97.8002	125.325	27524.69924	119	776846	11574162	吴东宇	男	76	1.6	65	25.3906	II	5	否	是	否	0			26	100	14	3	5	1	5	135	61	74	63	1	1500	否	是	否	否	否	否	否	否		否	否	否
526	120	0.892107	23.6564	8.38661	97.3489	118.563	21214.55594	120	776850	05663175	张怀	男	69	1.7	73	25.2595	II	7	是	否	否	0			26	100	17	2	5	3	4	144	76	93	68	1	4000	否	是	否	否	否	否	否	否		否	否	否
526	121	2.5054532821888	32.1434	10.2776	75.435	170.768	95332.9616	121	776892	11580576	王培英	女	79	1.6	75	29.2969	II	3	否	是	否	0			25	100	26	3	3	4	7	118	46	72	67	1	2500	否	是	否	否	否	是	否	否		否	否	否
526	122	0.968606	13.713	5.87296	80.6323	93.1667	12534.38203	122	776848	11574926	高树鸾	女	88	1.62	51	19.433	II	4	否	是	否	0			25	100	10	5	4	4	5	120	60	61	65	2	800	是	否	是	否	否	否	是	否		否	否	否
526	123	2.72797	16.1236	7.25662	52.4354	110.467	58031.21251	123	776845	03651869	王兰芬	女	65	1.6	62.5	24.4141	II	5	否	是	否	0			26	90	26	5	5	1	4	131	70	82	62	2	50	是	否	否	否	否	是	是	否		否	是	否
526	124	0.9713790241792	21.3966	61.7036	125.364	213.8	88435.59952	124	776961	11582399	贾玉珍	女	84	1.58	70	28.0404	II	3	是	否	否	0			26	100	21	5	7	2	8	148	69	53	67	2	400	是	否	否	是	否	是	否	否		否	是	否
526	125	3.39452	24.9119	18.6949	69.7885	142.336	72547.60589	125	776847	11573866	白俊桥	女	70	1.6	62	24.2188	III	4	是	否	否	0			26	95	30	5	3	3	7	128	60	81	64	2	500	否	是	否	否	否	是	否	否		否	是	否
526	126	1.1330219062272	20.0406	21.001	63.0878	52.5891	-10498.70918	126	776963	11583217	陈月艳	女	88	1.49	51	22.9719	III	5	否	是	否	0			24	75	28	7	3	1	5	108	43	78	72	3	50	否	否	否	否	否	是	是	否		否	否	是
529	127	2.6701	32.4949	13.437	48.8502			127	777037	06799882	高凤英	女	73	1.58	55	22.0317	III	3	是	否	否	0			26	85	15	5	3	3	5	127	60	80	70	2	250	是	否	否	否	否	是	是	否		否	是	是
529	128	1.66822	11.5034	10.808	72.3648	91.4505	19085.71276	128	777048	11585504	赵海金	女	70	1.6	83	32.4219	III	4	否	是	否	0			25	90	30	6	3	3	7	145	76	78	64	1	1500	否	是	否	否	否	是	否	是		否	是	否
329	129	1.57945	11.6541	5.24411	153.714	195.831	-57883.48563	129	776954	00577169	薛春香	女	76	1.59	55	21.7555	II	5	是	否	是	1	躁动型	15	26	100	19	4	7	3	7	152	73	81	68	1	1500	否	是	否	是	否	是	是	否		否	是	否
529	130	1.84014	11.3025	25.8438	113.069	189.442	76373.52823	130	777035	11585427	张申	男	89	1.65	65	23.8751	II	6	是	否	否	0			25	90	9	4	7	1	8	186	95	92	58	3	20	是	否	否	否	否	是	否	否		否	否	是
529	131	1.03002	25.2634	21.3469	80.7021	272.27	191567.763	131	20028073	11030600	王继春	女	72	1.5	60	26.6667	II	6	否	是	否	0			27	85	20	4	7	3	7	105	59	96	72	2	30	是	否	是	否	否	是	否	是		否	是	否
529	132	0.956147	33.8006	18.9024	#VALUE!	190.273		132	20023849	09354547	王荣	女	70	1.52	60	25.9695	II	4	是	否	否	0			26	100	31	4	3	4	8	147	64	91	66	2	100	否	否	否	否	否	是	是	否		否	是	否
329	133	1.3331006100352	33.0474	19.4705	59.1721	69.4894	-9682.707653	133	777093	11592287	张明启	男	75	1.65	75	27.5482	II	4	是	否	是	1	躁动型	14	24	100	12	4	7	2	5	168	80	91	71	1	4000	否	是	是	否	否	是	否	否		否	否	否
329	134	2.13793		23.5869	108.15	108.687	537.0257736	134	777107	03533760	杨淑芬	女	79	1.63	60	22.5827	II	4	是	否	是	1	躁动型	11	23	100	35	5	7	1	3	162	71	81	67	3	200	是	否	否	否	否	是	是	是		否	否	否
529	135	0.841998	24.8114	12.0303	36.3472	43.8747	7527.508094	135	777191	11590612	傅喜珍	女	69	1.5	47.5	21.1111	III	5	是	否	否	0			25	75	10	6	7	1	3	144	95	105	63	2	150	是	否	否	否	是	是	是	是		是	是	否
529	136	2.01191	25.6149	17.2091	70.7076	80.8732	10165.52368	136	777085	11580803	黄德容	女	88	1.54	45	18.9745	II	3	否	是	否	0			26	75	14	5	7	3	5	105	48	86	66	2	500	是	否	否	否	否	否	否	否		否	否	否
529	137	2.34052	15.9227	17.4957	91.8575	79.1009	-12756.64049	137	777176	11589925	石玉清	女	86	1.64	60	22.3081	II	5	是	否	否	0			25	100	31	5	3	3	6	167	71	78	60	2	1000	否	否	否	否	否	是	是	否		否	是	是
330	138	3.30224	33.0474	20.1623	69.1916	171.191	101999.0235	138	777086	06386694	王瑞仙	女	80	1.64	51	18.9619	II	4	是	否	是	1	淡漠型	5	25	100	15	4	8	4	5	122	56	85	67	1	1000	否	是	否	是	否	否	否	否		否	否	否
331	139	1.21827	23.7066	16.1351	53.2444	50.5124	-2731.980738	139	777090	00301622	孙继书	男	82	1.72	60	20.2812	III	3	否	是	是	1	躁动型	10	25	100	15	7	4	3	5	154	68	88	73	1	2000	否	否	否	否	否	是	是	是		否	否	否
529	140	2.2133947731968	32.2439	12.1917	34.3496	36.4719	2122.322111	140	777095	07034636	韩志文	男	74	1.7	60	20.7612	II	6	否	是	否	0			25	100	8	5	3	2	4	152	59	74	66	2	300	否	否	是	否	是	是	是	否		否	是	否
529	141	1.73158	32.1434	17.1959	52.6601	55.5959	2935.8456	141	424654	00021830	郭崇香	女	81	1.6	65	25.3906	II	3	是	否	否	0			26	75	32	4	7	1	4	134	61	85	65	2	1000	是	是	否	否	否	是	否	否		是	否	是
529	142	0.907118	22.4009	20.3553	170.793	199.577	28783.88544	142	777279	11597130	陶丽芸	女	68	1.7	90	31.1419	II	7	是	否	否	0			25	100	11	2	3	1	3	144	88	72	67	1	4000	否	是	否	否	否	是	否	否		否	是	是
531	143	1.00712	30.0342	20.7934	85.8862	169.17	83283.45098	143	777288	07384155	邢守义	男	76	1.7	80	27.6817	II	4	否	是	否	0			25	90	14	5	7	3	8	134	78	85	62	2	2000	否	否	是	否	是	是	否	是		否	是	否
331	144	2.45486	14.8681	19.2483	64.866	144.83	79963.82005	144	777243	11581714	李成林	男	91	1.75	68	22.2041	II	5	是	否	是	1	混合型	26	23	60	21	5	7	3	6	152	80	87	68	3	10	否	否	否	否	否	是	否	否		否	否	否
531	145	1.31718	20.1913	35.4833	87.0583	105.729	18670.58433	145	777236	11593497	周凤玉	女	84	1.54	54	22.7694	II	2	否	是	否	0			26	90	9	5	7	1	4	125	54	54	67	3	100	否	否	否	否	否	否	是	否		否	否	否
531	146	1.31966	17.1279	11.7535	135.57	121.107	-14462.72771	146	770425	11071664	夏丽云	女	75	1.65	65	23.8751	II	4	是	否	否	0			26	90	8	4	7	3	8	154	74	94	64	2	300	否	否	否	否	否	否	是	否		否	否	否
531	147	2.55863	53.5367	119.702	89.0781	130.632	41554.05298	147	777244	06907589	高莉莎	女	67	1.68	55	19.487	II	8	是	否	否	0			27	100	14	3	6	1	4	99	59	57	75	1	3000	否	是	否	否	否	否	否	否		否	否	否
531	148	0.990376	31.4906	18.6718	94.7881	98.3364	3548.269946	148	604345	02320101	王玉贤	女	87	1.6	60	23.4375	II	7	否	是	否	0			25	100	8	4	7	1	3	117	59	84	65	1	1000	否	是	否	否	否	否	否	否		否	否	否
331	149	1.25679	8.79158	22.8689	82.6365	76.0019	-6634.565106	149	777242	04026085	李淑芳	女	86	1.55	70	29.1363	II	3	否	否	是	1	躁动型	13	24	85	30	6	2	3	5	155	85	65	68	3	10	是	否	否	是	是	是	否	否		是	是	否
531	150	0.829899	21.3463	12.9066	76.407	141.077	64670.07528	150	777276	06426076	钱顺英	女	82	1.56	64	26.2985	II	3	是	否	否	0			26	100	20	5	3	3	7	147	76	80	60	2	1000	否	否	否	否	否	否	否	否		否	否	否
531	151	1.53266	29.2307	13.9443	54.4145	68.3071	13892.53554	151	777275	05070121	刘毓雯	女	86	1.6	53	20.7031	III	3	是	否	否	0			26	100	16	6	3	2	8	115	53	98	73	2	500	是	否	否	否	否	是	否	否		否	是	否
531	152	1.45103	16.1236	30.8711	83.6872	78.121	-5566.202145	152	777290	11606144	吕瑞芝	女	84	1.55	65	27.0552	II	8	否	是	否	0			26	100	33	4	3	3	5	143	57	79	59	2	200	是	否	否	是	否	否	否	否		否	否	否
531	153	1.65817	50.8751	10.9003	159.671	217.015	57343.12259	153	777361	11606070	张秀芝	女	73	1.65	78	28.6501	II	4	是	否	否	0			26	100	6	4	8	3	4	157	84	86	61	1	1000	否	是	否	否	是	是	否	否		否	是	否
531	154	0.967682	27.7744	10.6466	140.441	148.332	7891.165391	154	777357	11606701	张世增	男	67	1.8	95	29.321	II	7	是	否	否	0			26	95	10	3	3	2	7	133	77	74	68	1	5000	否	是	是	否	否	是	是	否		否	是	否
531	155	0.931335	37.6173	15.5816	162.37	124.376	-37993.7055	155	777452	11611430	麻桂兰	女	86	1.58	50	20.0288	II	3	是	否	否	0			24	60	13	5	7	3	5	129	57	86	71	2	50	否	否	否	否	否	是	否	否		否	是	否
531	156	1.25103	32.7963	15.3972	480.519	229.522	-250996.5825	156	777359	11607695	廬振国	男	71	1.68	50	17.7154	II	5	是	否	否	0			25	100	10	5	7	3	4	147	77	89	73	1	3000	否	是	否	否	否	否	否	否		否	否	否
331	157	2.61445	26.5691	23.6906	123.307	117.993	-5314.681105	157	777447	02872614	王景慧	女	82	1.59	70	27.6888	II	2	否	是	是	1	躁动型	3	25	100	28	5	7	3	5	157	45	73	72	2	400	否	否	否	否	否	是	是	否		否	是	否
331	158	0.985891	32.5954	19.9317				158	777360	11606551	郝兰芝	女	85	1.6	53	20.7031	II	3	否	是	是	1	躁动型	16	24	85	5	7	8	1	5	137	59	98	64	2	10	否	否	否	否	否	否	是	否		否	否	否
602	159	1.01879	13.3113	12.2609	31.8766	55.4373	23560.72766	159	777446	11613390	尹春凤	女	70	1.65	70	25.7117	III	2	是	否	否	0			25	80	18	6	3	2	5	169	88	110	70	2	50	否	否	否	是	否	是	是	是		否	是	否
602	160	0.944183	24.8617	17.9569	67.8616	93.0558	25194.20098	160	777368	02203662	杨延龄	女	92	1.53	50.5	21.5729	II	16	是	否	否	0			26	85	10	4	3	3	5	153	69	75	75	2	500	是	否	否	否	否	是	否	否		否	是	否
331	161	1.35658	23.0538	13.3993	78.7259	79.9456	1219.762608	161	777376	02421604	孙淑贞	女	91	1.52	50	21.6413	II	4	否	是	是	1	躁动型	15	24	35	23	5	8	3	5	125	58	81	68	3	5	是	否	否	否	否	是	否	否		否	是	否
602	162	0.885301	40.6304	10.0239	68.045	47.7874	-20257.52723	162	777292	11606233	刘志英	女	82	1.54	60	25.2994	II	3	否	是	否	0			25	100	13	6	7	3	5	148	81	97	65	2	50	是	否	否	否	否	否	是	是		否	否	否
602	163	1.20222	13.2611	16.8269	153.362	103.398	-49963.83279	163	777451	06445444	俞义贞	女	69	1.68	60	21.2585	II	9	是	否	否	0			24	100	14	2	6	3	7	128	76	88	68	1	2000	否	是	是	否	否	是	否	否		否	是	否
602	164	0.807565	23.2044	14.567	278.191	167.724	-110466.4747	164	777445	11612046	王有林	男	84	1.75	70	22.8571	II	3	是	否	否	0			25	75	14	5	3	4	7	195	92	84	61	2	500	是	否	否	否	否	是	否	否		否	否	否
403	165	1.54108	36.7133	12.2609	77.8671	71.9157	-5951.433214	165	777586	04115900	王秀娥	女	80	1.63	65	24.4646	III	2	是	否	是	1	躁动型	20	26	100	15	8	4	1	4	141	64	77	60	1	3000	否	是	否	否	否	是	是	是		否	是	否
602	166	0.923552	28.2263	8.89395	62.6552	84.1827	21527.50062	166	681762	00088084	郑瑞莲	女	100	1.62	53	20.1951	II	6	是	否	否	0			24	50	24	4	3	1	4	114	43	84	62	3	50	是	否	否	否	否	否	否	否		否	否	否
602	167	1.02165	14.3659	7.76396	109.473	227.672	118198.5006	167	777590	11619740	金淑香	女	68	1.57	55	22.3133	II	5	是	否	否	0			25	100	11	3	4	4	8	164	64	85	68	2	500	是	是	否	否	是	否	否	否		否	否	否
602	168	0.873078	23.5057	12.4915	150.587	202.157	51570.11434	168	777513	11615334	沈会珍	女	90	1.5	55	24.4444	III	3	否	是	否	0			24	75	16	6	6	3	7	143	82	87	72	2	300	是	是	是	是	否	否	否	是		否	否	否
403	169	2.87998		18.4324	89.3604	111.004	21643.73282	169	777518	11614048	刘明舫	男	77	1.7	70	24.2215	III	2	否	是	是	1	躁动型	15	25	85	16	6	5	3	5	106	63	84	70	2	1500	否	否	否	是	否	是	否	否		否	否	否
403	170	1.8379569243008	20.7437	17.4654	98.4657	84.1827	-14282.97035	170	10081570	07285899	杨秀芳	女	86	1.55	65	27.0552	III	1	是	否	是	1	躁动型	13	24	95	15	6	8	1	5	132	72	90	68	2	400	是	否	否	否	否	是	是	否		否	是	是
403	171	2.1222615847808		22.6543	89.1722	88.5522	-619.9583036	171	777516	11614459	谷建华	男	88	1.6	65	25.3906	II	3	否	是	是	1	躁动型	28	23	80	16	6	3	4	7	133	54	89	68	2	250	是	否	否	否	是	否	否	否		否	否	否
602	172	1.13566	18.3332	6.63398	56.4867	190.211	133724.7589	172	777519	11613981	林淑英	女	87	1.58	57.5	23.0332	III	4	否	是	否	0			25	85	28	7	4	1	4	124	47	92	65	2	500	否	否	否	是	否	是	是	否		否	是	否
602	173	3.2192713819008	30.0342	7.90233	56.8429			173	777521	06582028	杨淑蓉	女	92	1.43	50	24.4511	II	3	是	否	否	0			24	75	20	5	7	3	4	155	68	102	59	2	500	是	否	否	否	是	是	否	否		否	是	否
602	174	0.86585	74.6287	8.89395	55.0453			174	777520	11612420	杨秀坤	女	77	1.58	68	27.2392	II	4	否	是	否	0			26	95	12	4	5	4	8	115	45	78	69	1	1000	否	是	否	否	否	是	否	否		否	是	否
602	175	1.0455	25.866	14.4055	55.6066	409.628	354021.1614	175	777585	02949618	李士勇	女	72	1.72	80	27.0416	II	6	是	否	否	0			26	95	7	3	3	1	4	150	74	66	67	1	3000	否	是	否	否	否	否	否	否		否	否	否
602	176	1.54353	30.8377	13.829	55.2193	144.272	89052.59545	176	777584	11620911	韩永芝	女	71	1.6	80	31.25	III	3	否	是	否	0			26	80	20	6	3	4	8	135	60	83	61	3	100	是	否	否	是	否	是	是	否		是	否	是
605	177	2.39356	35.5583	17.98	54.2837	183.464	129180.7059	177	777515	11612764	罗建安	男	75	1.62	48	18.2899	II	12	否	是	否	0			27	100	9	3	3	3	5	107	49	82	68	1	3000	否	是	否	否	否	否	否	否		否	否	否
605	178	1.9730826912768	45.9536	15.3741	55.8352	192.583	136748.2188	178	777647	11611925	刘凤茹	女	74	1.6	60	23.4375	III	4	是	否	否	0			25	100	7	6	3	3	8	141	63	84	70	1	2000	否	否	否	是	否	是	是	是		否	是	是
605	179	1.67299	58.0564	20.0785	56.246	82.0204	25774.36594	179	777695	11633768	佟艳华	女	77	1.5	60	26.6667	II	2	否	是	否	0			26	95	14	4	7	1	5	146	56	62	61	3	50	否	否	否	是	否	是	否	否		是	是	否
403	180	1.91241	38.7723	17.7494	57.7629	211.788	-45975.11171	180	723581	00106798	李淑兰	女	72	1.7	70	24.2215	II	3	否	是	是	1	混合型	16	24	85	20	5	2	3	4	132	69	88	61	2	500	是	否	否	否	否	是	是	是		是	是	否
605	181	1.71981	61.17	13.5753	55.9713	105.926	49954.43366	181	666107	05206084	周彩霞	女	66	1.6	46	17.9688	II	3	否	是	否	0			25	85	8	4	7	1	3	153	84	68	68	3	10	否	否	否	否	否	是	否	是		否	是	否
605	182	1.28548	112.896	26.1436	56.2331			182	777700	11631118	卞慧霞	女	91	1.5	65	28.8889	II	2	否	是	否	0			25	70	13	4	8	2	7	110	50	95	65	3	15	是	否	否	否	否	是	否	否		否	是	是
605	183	3.44204	54.3402	17.1037	56.5279	113.044	56515.92088	183	777654	11620081	郭林	男	72	1.68	65	23.03	II	1	是	否	否	0			23	90	11	5	7	3	5	144	82	67	63	2	500	否	否	否	否	否	是	否	是		否	否	是
605	184	1.01879	44.6479	11.8919	56.3828	87.4233	31040.5012	184	777651	11625005	冯昭连	男	91	1.7	42	14.5329	II	4	是	否	否	0			25	80	14	4	7	2	5	115	64	76	71	2	100	否	否	否	否	否	否	否	否		否	否	否
605	185	0.921723	27.7241	23.4916	55.8914	141.633	85741.76918	185	777680	11631488	付珺	女	75	1.45	50	23.7812	III	5	否	是	否	0			25	100	12	5	7	3	5	155	81	90	63	1	1000	否	否	否	是	否	是	是	否		是	是	否
605	186	1.88717	25.2132	52.8021	54.6318	88.2492	33617.34288	186	777679	11632589	凌招娣	女	86	1.56	47	19.313	II	2	是	否	否	0			26	95	15	4	5	1	6	130	56	72	62	1	1000	否	是	否	否	否	是	是	否		否	是	否
[truncated: 38 more columns]
